# Supplementary material for: Pharmacological Investigation of a Novel Resveratrol-like SIRT1 Activator Endowed with a Cardioprotective Profile
Source: Molecules. 2025 Nov 13;30(22):4378. doi: 10.3390/molecules30224378 (PMC12655221; doi:10.3390/molecules30224378)
Supplement: Supplementary file 1 [file molecules-30-04378-s001.zip]

Archive with 1 entries (1 files):
- molecules-3899555-supplementary.pdf
